# Supplementary material for: Methodology Establishment and Application of VITEK Mass Spectrometry to Detect Carbapenemase-Producing Klebsiella pneumoniae
Source: Front Cell Infect Microbiol. 2022 Feb 11;12:761328. doi: 10.3389/fcimb.2022.761328 (PMC8873529; doi:10.3389/fcimb.2022.761328)
Supplement: Supplementary Table 1 — Genotype of Carbapenemase and mCIM/eCIM results of 133 CPKP strains [file Table_1.xlsx]

## Sheet: 133 CPKP
Strain number	Department	Year	Specimen source	Drug-resistant gene	VITEK 2 (MEM）	VITEK 2 (IPM）	BMD（MEM）	BMD（IPM）	mCIM	eCIM	Carbapenemase	Metallo-β-lactamase	VITEK MS (MEM)	VITEK MS (IPM)
41341	CCU	2017-07-14	sputum	KPC-2	≥16	≥16	＞32	32	6	6	+	θ	+	+
41397	CCU	2017-07-19	sputum	KPC-2	≥16	≥16	＞32	＞32	6	6	+	θ	+	+
39395	ECU	2017-02-02	tissue	KPC-2	≥16	≥16	＞32	＞32	6	6	+	θ	+	+
42469	ECU	2017-10-04	abdominal fluid	KPC-2	≥16	≥16	＞32	＞32	6	6	+	θ	+	+
42630	ECU	2017-10-18	drain	KPC-2	≥16	≥16	＞32	32	6	6	+	θ	+	+
36230	Ent	2016-04-29	cerebrospinal fluid	KPC-2	≥16	≥16	＞32	32	6	6	+	θ	+	+
35960	Gastrointestinal surgery	2016-04-04	drain	KPC-2	≥16	≥16	＞32	16	6	6	+	θ	+	+
36470	Gastrointestinal surgery	2016-05-18	catheter	KPC-2	≥16	≥16	＞32	32	6	6	+	θ	+	+
36559	Gastrointestinal surgery	2016-05-29	catheter	KPC-2	≥16	≥16	＞32	32	6	6	+	θ	+	+
13794	Geriatrics	2009-04-20	urine	IMP-4	≥16	≥16	8	4	6	20	+	+	+	+
39563	Geriatrics	2017-02-20	sputum	KPC-2	≥16	≥16	＞32	16	6	6	+	θ	+	+
40563	Geriatrics	2017-05-17	urine	KPC-2	≥16	≥16	8	8	6	6	+	θ	+	+
34365	Gynecology	2015-11-12	catheter	NDM-1	≥16	≥16	＞32	＞32	6	18	+	+	θ	θ
39082	Hematology	2017-01-03	blood	KPC-2	≥16	≥16	＞32	＞32	6	6	+	θ	+	+
16277	Hepatobiliary surgery	2010-08-11	pus	IMP-4+KPC-2	8	≥16	16	8	6	6	+	θ	+	+
35430	Hepatobiliary surgery	2016-02-15	blood	NDM-1	≥16	≥16	＞32	＞32	6	22	+	+	+	θ
12632	ICU	2008-07-01	blood	IMP-4	4	≥16	16	4	6	17	+	+	+	+
12746	ICU	2008-07-29	sputum	IMP-4	≥16	≥16	16	4	6	15	+	+	+	+
12748	ICU	2008-07-30	urine	IMP-4	≥16	≥16	32	＞32	6	15	+	+	+	+
13188	ICU	2008-12-02	urine	IMP-4	≥16	8	16	8	6	21	+	+	+	+
15571	ICU	2010-04-23	blood	IMP-26	≥16	≥16	32	8	6	22	+	+	+	+
15992	ICU	2010-07-01	drain	IMP-26	≥16	≥16	32	8	6	15	+	+	+	+
19132	ICU	2011-11-17	drain	KPC-2	≥16	≥16	＞32	32	6	6	+	θ	+	+
21332	ICU	2012-09-12	drain	IMP-4	≥16	≥16	8	4	6	24	+	+	+	+
28831	ICU	2014-03-25	drain	KPC-2	≥16	≥16	＞32	＞32	6	6	+	θ	+	+
30826	ICU	2014-11-05	blood	KPC-2	≥16	≥16	＞32	32	6	6	+	θ	+	+
31941	ICU	2015-03-02	blood	NDM-1	≥16	≥16	＞32	32	6	21	+	+	θ	θ
35492	ICU	2016-02-23	sputum	KPC-2	≥16	≥16	＞32	32	6	6	+	θ	+	+
35515	ICU	2016-02-26	sputum	KPC-2	≥16	≥16	＞32	＞32	6	6	+	θ	+	+
36023	ICU	2016-04-11	sputum	KPC-2	≥16	≥16	＞32	＞32	6	6	+	θ	+	+
36071	ICU	2016-04-16	sputum	KPC-2	≥16	≥16	＞32	32	6	6	+	θ	+	+
36091	ICU	2016-04-16	blood	KPC-2	≥16	≥16	＞32	32	6	6	+	θ	+	+
36101	ICU	2016-04-17	blood	KPC-2	≥16	≥16	＞32	＞32	6	6	+	θ	+	+
36175	ICU	2016-04-23	drain	KPC-2	≥16	≥16	＞32	＞32	6	6	+	θ	+	+
36386	ICU	2016-05-12	bronchoalveolar lavage fluid	KPC-2	≥16	≥16	＞32	32	6	8	+	θ	+	+
36577	ICU	2016-05-31	sputum	KPC-2	≥16	≥16	16	8	6	6	+	θ	+	+
36624	ICU	2016-06-04	sputum	KPC-2	≥16	≥16	＞32	32	6	6	+	θ	+	+
36669	ICU	2016-06-07	pleural effusion	KPC-2	≥16	≥16	＞32	32	6	6	+	θ	+	+
36703	ICU	2016-06-12	sputum	KPC-2	≥16	≥16	16	8	6	6	+	θ	+	+
36855	ICU	2016-06-24	bile	KPC-2	≥16	≥16	16	8	6	6	+	θ	+	+
37048	ICU	2016-07-14	sputum	KPC-2	≥16	≥16	＞32	＞32	6	6	+	θ	+	+
37063	ICU	2016-07-16	sputum	KPC-2	≥16	≥16	16	8	6	6	+	θ	+	+
37385	ICU	2016-08-13	catheter	KPC-2	≥16	≥16	16	8	6	6	+	θ	+	+
37434	ICU	2016-08-18	sputum	KPC-2	≥16	≥16	＞32	＞32	6	6	+	θ	+	+
37467	ICU	2016-08-22	sputum	KPC-2	≥16	≥16	＞32	32	6	6	+	θ	+	+
39144	ICU	2017-01-10	drain	KPC-2	≥16	≥16	＞32	32	6	6	+	θ	+	+
39188	ICU	2017-01-12	bronchoalveolar lavage fluid	KPC-2	≥16	≥16	＞32	32	6	6	+	θ	+	+
39466	ICU	2017-02-09	bronchoalveolar lavage fluid	KPC-2	≥16	≥16	＞32	32	6	6	+	θ	+	+
41776	ICU	2017-08-13	sputum	KPC-2	≥16	≥16	＞32	32	6	6	+	θ	+	+
42260	ICU	2017-09-21	sputum	KPC-2	≥16	≥16	＞32	32	6	6	+	θ	+	+
42342	ICU	2017-09-26	bronchoalveolar lavage fluid	KPC-2	≥16	≥16	＞32	32	6	6	+	θ	+	+
42596	ICU	2017-10-15	sputum	KPC-2	≥16	≥16	＞32	32	6	6	+	θ	+	+
42995	ICU	2017-11-16	urine	KPC-2	≥16	≥16	＞32	32	6	6	+	θ	+	+
12882	Neonatology	2008-09-08	puncture fluid	IMP-4	≥16	8	8	4	6	21	+	+	+	+
12956	Neonatology	2008-09-25	bronchoalveolar lavage	IMP-4	≥16	8	8（16）	8	6	17	+	+	+	+
13028	Neonatology	2008-10-20	throat swab	IMP-4	4	≥16	8	4	6	13	+	+	+	+
16533	Neonatology	2010-09-20	blood	IMP-4	4	8	8	4	6	12	+	+	+	+
17155	Neonatology	2010-12-13	tracheal aspirate	IMP-4	≥16	≥16	8	4	6	23	+	+	+	+
17191	Neonatology	2010-12-20	tracheal aspirate	IMP-4	≥16	8	8	4	6	22	+	+	+	+
17325	Neonatology	2011-01-08	blood	IMP-4	4	0.5	4	0.5	6	21	+	+	+	+
18502	Neonatology	2011-08-07	urine	IMP-4	≥16	≥16	8	4	6	21	+	+	+	+
18606	Neonatology	2011-08-24	tracheal aspirate	IMP-4	≥16	≥16	8	2	6	18	+	+	+	+
19616	Neonatology	2012-01-27	blood	IMP-4	≥16	≥16	8	4	6	21	+	+	+	+
21548	Neonatology	2012-10-14	blood	IMP-4	4	8	8	8	6	21	+	+	+	+
21625	Neonatology	2012-10-26	throat swab	IMP-4	4	≥16	8	2	6	21	+	+	+	+
21646	Neonatology	2012-10-30	blood	IMP-4	≥16	≥16	4	2	6	21	+	+	+	+
21684	Neonatology	2012-11-05	sputum	IMP-4	4	8	8	4	6	21	+	+	+	+
22158	Neonatology	2012-12-29	tracheal aspirate	IMP-4	≥16	≥16	8	2	6	22	+	+	+	+
23076	Neonatology	2013-04-19	tracheal aspirate	IMP-4	≥16	8	8	4	6	21	+	+	+	+
23436	Neonatology	2013-05-30	blood	IMP-4	≥16	≥16	8	4	6	23	+	+	+	+
29565	Neonatology	2014-06-19	blood	IMP-4	≥16	≥16	8	4	6	18	+	+	+	+
40702	Neonatology	2017-05-27	catheter	IMP-4	≥16	≥16	8	4	6	22	+	+	+	+
42277	Neonatology	2017-09-18	blood	IMP-4	≥16	≥16	16	4	6	20	+	+	+	+
42474	Neonatology	2017-10-06	urine	IMP-4	≥16	≥16	8	4	6	20	+	+	+	+
13914	Nephrology	2009-05-12	sputum	IMP-4	≥16	≥16	8	4	6	22	+	+	+	+
39400	Nephrology	2017-02-01	urine	KPC-2	≥16	≥16	＞32	32	6	6	+	θ	+	+
36013	Neurology	2016-04-10	urine	NDM-1	≥16	≥16	16	8	11	24	+	+	+	θ
36170	Neurology	2016-04-25	urine	KPC-2	≥16	≥16	32	32	6	6	+	θ	+	+
36194	Neurology	2016-04-27	urine	KPC-2	≥16	≥16	＞32	32	6	6	+	θ	+	+
43503	Neurology	2017-12-29	urine	KPC-2	≥16	≥16	＞32	32	6	6	+	θ	+	+
7146	Neurosurgery	2004-03-16	sputum	IMP-4	≥16	8	8	4	6	19	+	+	+	+
12536	Neurosurgery	2008-06-15	urine	IMP-4	≥16	≥16	16	4	6	18	+	+	+	+
12570	Neurosurgery	2008-06-21	abdominal fluid	IMP-4	≥16	8	8	4	6	17	+	+	+	+
13155	Neurosurgery	2008-11-27	sputum	IMP-4	≥16	≥16	8	4	6	19	+	+	+	+
13264	Neurosurgery	2008-12-19	urine	IMP-4	≥16	≥16	4	4	6	16	+	+	+	+
14847	Neurosurgery	2009-12-01	urine	IMP-4	≥16	8	4	4	6	21	+	+	+	+
16563	Neurosurgery	2010-09-24	urine	IMP-4	≥16	8	8	4	6	23	+	+	+	+
17881	Neurosurgery	2011-04-23	drain	IMP-26	≥16	≥16	16	8	6	21	+	+	+	+
19274	Neurosurgery	2011-12-08	urine	IMP-4	≥16	≥16	16	8	6	25	+	+	+	+
27788	Neurosurgery	2013-11-20	cerebrospinal fluid	IMP-4	≥16	≥16	8	4	6	19	+	+	+	+
36332	Neurosurgery	2016-05-09	sputum	KPC-2	≥16	≥16	16	8	6	6	+	θ	+	+
36387	Neurosurgery	2016-05-12	sputum	KPC-2	≥16	≥16	16	8	6	6	+	θ	+	+
36463	Neurosurgery	2016-05-18	sputum	KPC-2	≥16	≥16	16	8	6	6	+	θ	+	+
39371	Neurosurgery	2017-01-27	urine	KPC-2	≥16	≥16	＞32	＞32	6	6	+	θ	+	+
40846	Neurosurgery	2017-06-08	sputum	KPC-2	≥16	≥16	＞32	32	6	6	+	θ	+	+
41043	Neurosurgery	2017-06-20	urine	KPC-2	≥16	≥16	＞32	＞32	6	6	+	θ	+	+
41860	Neurosurgery	2017-08-22	sputum	KPC-2	≥16	≥16	＞32	32	6	6	+	θ	+	+
42585	Neurosurgery	2017-10-14	secretion	KPC-2	≥16	≥16	＞32	32	6	6	+	θ	+	+
42644	Neurosurgery	2017-10-19	sputum	KPC-2	≥16	≥16	＞32	32	6	6	+	θ	+	+
43124	Neurosurgery	2017-11-29	sputum	KPC-2	≥16	≥16	＞32	32	6	6	+	θ	+	+
43145	Neurosurgery	2017-11-30	sputum	KPC-2	≥16	≥16	＞32	32	6	6	+	θ	+	+
43301	Neurosurgery	2017-12-11	sputum	KPC-2	≥16	≥16	＞32	32	6	6	+	θ	+	+
34978	Obstetric	2016-01-06	secretion	NDM-1	≥16	≥16	＞32	32	6	23	+	+	θ	θ
36138	Respiratory	2016-04-22	sputum	KPC-2	≥16	≥16	＞32	32	6	6	+	θ	+	+
36769	Respiratory	2016-06-17	blood	KPC-2	≥16	≥16	＞32	＞32	6	6	+	θ	+	+
36926	Respiratory	2016-07-04	sputum	KPC-2	≥16	≥16	＞32	32	6	6	+	θ	+	+
37021	Respiratory	2016-07-11	sputum	KPC-2	≥16	≥16	＞32	＞32	6	6	+	θ	+	+
37345	Respiratory	2016-08-10	sputum	KPC-2	≥16	≥16	＞32	＞32	6	6	+	θ	+	+
40929	Respiratory	2017-06-14	sputum	KPC-2	≥16	≥16	＞32	＞32	6	6	+	θ	+	+
40138	Rheumatology	2017-04-11	urine	KPC-2	≥16	≥16	＞32	32	6	6	+	θ	+	+
40847	Rheumatology	2017-06-08	throat swab	IMP-4	≥16	≥16	8	4	6	21	+	+	+	+
15880	RICU	2010-06-17	sputum	IMP-4	1	8	8	2	6	16	+	+	+	+
16020	RICU	2010-07-07	sputum	IMP-4	1	≤0.25R#	16	1	6	25	+	+	+	+
16069	RICU	2010-07-15	sputum	IMP-4	1	8	2	2	6	21	+	+	+	+
16486	RICU	2010-09-14	urine	IMP-4	4	≥16	8	4	6	21	+	+	+	+
17259	RICU	2010-12-29	sputum	IMP-4	≥16	≥16	8	2	6	13	+	+	+	+
36004	RICU	2016-04-09	sputum	KPC-2	≥16	≥16	＞32	＞32	6	6	+	θ	+	+
36046	RICU	2016-04-13	sputum	KPC-2	≥16	≥16	32	16	6	6	+	θ	+	+
36929	RICU	2016-07-04	blood	KPC-2	≥16	≥16	＞32	32	6	6	+	θ	+	+
37515	RICU	2016-08-25	sputum	KPC-2	≥16	≥16	＞32	＞32	6	6	+	θ	+	+
38057	RICU	2016-10-12	sputum	KPC-2	≥16	≥16	＞32	32	6	6	+	θ	+	+
39380	RICU	2017-01-31	sputum	KPC-2	≥16	≥16	＞32	32	6	6	+	θ	+	+
39401	RICU	2017-02-01	blood	KPC-2	≥16	≥16	＞32	＞32	6	6	+	θ	+	+
39673	RICU	2017-03-03	sputum	KPC-2	≥16	≥16	＞32	32	6	6	+	θ	+	+
40794	RICU	2017-06-04	sputum	KPC-2	≥16	≥16	＞32	＞32	6	6	+	θ	+	+
41223	RICU	2017-07-07	sputum	KPC-2	≥16	≥16	＞32	32	6	6	+	θ	+	+
43445	RICU	2017-12-24	sputum	KPC-2	≥16	≥16	＞32	16	6	6	+	θ	+	+
23415	The emergency ward	2013-05-27	blood	NDM-1	≥16	≥16	32	16	6	21	+	+	θ	θ
23644	The emergency ward	2013-06-24	blood	NDM-1	≥16	≥16	＞32	＞32	17	23	+	+	θ	θ
24042	The emergency ward	2013-08-06	blood	NDM-1	≥16	≥16	32	16	6	23	+	+	θ	θ
29019	The emergency ward	2014-04-20	blood	NDM-1	≥16	≥16	32	8	6	22	+	+	θ	θ
38145	The emergency ward	2016-10-20	sputum	KPC-2	≥16	≥16	＞32	32	6	6	+	θ	+	+
39069	The emergency ward	2017-01-03	blood	KPC-2	≥16	≥16	＞32	＞32	6	6	+	θ	+	+

## Sheet: 21clinically validated strain  
Strain number	KB（MEM）	KB（IPM）	BMD(MEM)	BMD(IPM)	VITEK 2 (MEM)	VITEK 2 (IPM)	mCIM	eCIM	Carbapenemase	Metallo-β-lactamase	Immunogold	GeneXpert（PCR）	WGS	（VITEK MS）MEM	（VITEK MS）IPM	Specimen source	Department	Year
52653	10/R	13/R	32	32	≥16	≥16	6	6	+	θ	KPC	KPC	KPC-2	+	+	sputum	RICU	2020-03-04
52848	6/R	6/R	16	16	≥16	≥16	6	19	+	+	NDM	NDM	NDM-1	+	+	secretion	traditional Chinese medicine department	2020-03-24
53123	6/R	8/R	＞32	32	≥16	8	6	20	+	+	NDM	NDM	NDM-5	+	+	drain	ICU	2020-04-16
53262	6/R	7/R	＞32	32	≥16	≥16	6	6	+	θ	KPC	KPC	KPC-2	+	+	sputum	RICU	2020-04-30
54080	6/R	7/R	32	16	≥16	≥16	6	20	+	+	IMP	IMP	IMP-4	+	+	urine	ICU	2020-06-29
54538	6/R	13/R	1	2	1	≥16	6	19	+	+	VIM	VIM	VIM-1	+	-	sputum	ECU	2020-07-29
54645	11/R	13/R	＞32	32	≥16	≥16	6	6	+	θ	KPC	KPC	KPC-2	+	+	sputum	ICU	2020-08-04
55120	6/R	13/R	32	32	≥16	≥16	6	20	+	+	NDM	NDM	NDM-1	+	+	Vaginal discharge	gynecology department	2020-08-31
55233	6/R	6/R	＞32	32	≥16	≥16	6	6	+	θ	KPC	KPC	KPC-2	+	+	sputum	neurosurgery	2020-09-06
55301	14/R	17/R	8	4	≥16	2	6	20	+	+	IMP	IMP	IMP-4	+	+	urine	ICU	2020-09-10
55841	6/R	6/R	＞32	32	≥16	≥16	6	6	+	θ	KPC	KPC	KPC-2	+	+	bronchoalveolar lavage fluid	ICU	2020-10-14
55867	6/R	6/R	＞32	32	≥16	≥16	6	6	+	θ	KPC	KPC	KPC-2	+	+	bronchoalveolar lavage fluid	ICU	2020-10-17
56949	6/R	6/R	＞32	＞32	≥16	≥16	6	19	+	+	IMP	IMP	IMP-4	+	+	urine	pneumology department	2020-12-29
57025	6/R	6/R	32	32	≥16	≥16	6	21	+	+	NDM	NDM	NDM-1	+	+	catheter	cardiovascular surgery	2021-01-03
57139	6/R	6/R	＞32	32	≥16	≥16	6	19	+	+	NDM	NDM	NDM-1	+	+	sputum	pneumology department	2021-01-11
57637	6/R	6/R	＞32	32	≥16	≥16	6	7	+	θ	KPC	KPC	KPC-2	+	+	urine	Vasculocardiology Deparment	2021-02-21
52191	22/I	25/S	0.5	1	1	1R#	20	21	θ	θ	θ	θ	θ	-	-	pleural effusion	hepatological surgery department	2020-01-07
52986	23/S	32/S	0.064	0.5	≤0.25	2	20	21	θ	θ	θ	θ	θ	-	-	drain	Invasive Technology Department	2020-04-02
52474	21/I	31/S	2	1	1	≤0.25R#	21	21	θ	θ	θ	θ	θ	-	-	pleural effusion	infectious disease department	2020-02-12
56004	22/I	28/S	0.5	0.25	1	≤0.25R#	21	21	θ	θ	θ	θ	θ	-	-	urine	ICU	2020-10-26
52664	19/R	32/S	0.016	0.125	≤0.25	≤0.25	23	22	θ	θ	θ	θ	θ	-	-	urine	urology	2020-03-05
